# Supplementary material for: Squash Under Strain: A Systematic Review and Meta-Analysis of Injuries and Illnesses in Squash Players
Source: Sports (Basel). 2026 Feb 11;14(2):79. doi: 10.3390/sports14020079 (PMC12944960; doi:10.3390/sports14020079)
Supplement: Supplementary file 1 [file sports-14-00079-s001.zip]

Archive with 1 entries (1 files):
- sports-4040985-supplementary.pdf
